# Supplementary material for: GPR15-mediated T cell recruitment during acute viral myocarditis facilitated virus elimination and improved outcome
Source: Nat Cardiovasc Res. 2023 Dec 27;3(1):76–93. doi: 10.1038/s44161-023-00401-z (PMC11357984; doi:10.1038/s44161-023-00401-z)
Supplement: Supplementary file 3 — Source data and exact P value for comparisons [file 44161_2023_401_MOESM3_ESM.xlsx]

## Sheet: Fig. 1a
co ANG II, 21d	Ang II, 21d		sham	MI scar, 5d	MI scar, 28d								sham CVB3	CVB3, 7d
0.384293	1.24053		0.542745	7.43805	1.2274								0.613532	3.15218
0.984981	1.64977		1.52954	6.32569	1.18392								-0.358454	1.14405
1.89051	0.436894		0.848406	7.96267	0.863738								-0.0588937	3.58616
0.964169	1.86696		1.49011	5.97933									-0.200913	1.26303
1.24356	0.322175		1.34031	3.58525										2.26003
1.16549	0.337093		0.710913	8.67093										4.20555
				1.41741										3.23113
				2.15434										4.0505
p value	0.4906		Table Analyzed	Gene Expression									P value	0.001
Significantly different (P < 0.05)?	ns		Data sets analyzed	C-E									Significantly different (P < 0.05)?	Yes
			ANOVA summary
			F	16.29
			P value	0.0002
			P value summary	***
			Significant diff. among means (P < 0.05)?	Yes
			R squared	0.6995
			ANOVA table	SS	DF	MS	F (DFn, DFd)	P value
			Treatment (between columns)	20.07	2	10.04	F (2, 14) = 16,29	P=0,0002
			Residual (within columns)	8.626	14	0.6161
			Total	28.7	16
			Data summary
			Number of treatments (columns)	3
			Number of values (total)	17
			Number of families	1
			Number of comparisons per family	2
			Alpha	0.05
			Holm-Šídák's multiple comparisons test	Mean Diff,	Below threshold?	Summary	Adjusted P Value	C-?
			sham vs. MI scar, 5d	-2.212	Yes	***	0.0003	D	MI scar, 5d
			sham vs. MI scar, 28d	-0.1093	No	ns	0.8467	E	MI scar, 28d
			Test details	Mean 1	Mean 2	Mean Diff,	SE of diff,	n1	n2	t	DF
			sham vs. MI scar, 5d	-5e-08	2.212	-2.212	0.4239	6	8	5.219	14
			sham vs. MI scar, 28d	-5e-08	0.1093	-0.1093	0.555	6	3	0.1969	14

## Sheet: Fig. 1c
Virus load in blood			Virus load in LV
WT CVB3	Gpr15gfp/gfp CVB3		WT CVB3	Gpr15gfp/gfp CVB3
0.0166	0.0029		0.000219434	6.20864e-05
0.0163	0.0042		0.00154983	7.99601e-05
0.005	0.0466		8.7992e-05	0.000341007
0.0793	0.0134			9.00827e-05
0.0034	0.0031			0.000156702
0.2407	0.0063			0.000221721
0.0029	0.0051			0.00807675
0.0027	0.0916			0.0002769
0.004	0.0366			0.000154561
0.0208	0.0324			0.000116785
0.0014	0.0061			0.000536544
	0.0362			2.43086e-05
	0.0351			0.000605243
	0.0132
p value	0.564337		p value	0.876625
Significantly different (P < 0.05)?	ns		Significantly different (P < 0.05)?	ns

## Sheet: Fig. 1d
Verified viraemia					Virus clearence in LV
	No viremia	Viremia				Resolution	Persistence
WT	5	11			WT	8	3
Gpr15gfp/gfp	1	15			Gpr15gfp/gfp	2	13
P value and statistical significance					P value and statistical significance
Test	Fisher's exact test				Test	Fisher's exact test
P value	0.1719				P value	0.004
P value summary	ns				P value summary	**
One- or two-sided	Two-sided				One- or two-sided	Two-sided
Statistically significant (P < 0.05)?	No				Statistically significant (P < 0.05)?	Yes
Effect size	Value	95% CI			Effect size	Value	95% CI
Relative Risk	5	0,6553 to 38,15			Relative Risk	5.455	1,428 to 20,83
Reciprocal of relative risk	0.2	0,02621 to 1,526			Reciprocal of relative risk	0.1833	0,04801 to 0,7002
Attributable risk (P1 - P2)		See Overview			Attributable risk (P1 - P2)		See Overview
NNT (reciprocal of attrib. risk)		See Overview			NNT (reciprocal of attrib. risk)		See Overview
Odds ratio	6.818	0,6948 to 66,90			Odds ratio	17.33	2,359 to 127,3
Reciprocal of odds ratio	0.1467	0,01495 to 1,439			Reciprocal of odds ratio	0.05769	0,007853 to 0,4238
Sensitivity	0.8333	0,3588 to 0,9958			Sensitivity	0.8	0,4439 to 0,9748
Specificity	0.5769	0,3692 to 0,7665			Specificity	0.8125	0,5435 to 0,9595
Positive Predictive Value	0.3125	0,1102 to 0,5866			Positive Predictive Value	0.7273	0,3903 to 0,9398
Negative Predictive Value	0.9375	0,6977 to 0,9984			Negative Predictive Value	0.8667	0,5954 to 0,9834
Likelihood Ratio	1.97				Likelihood Ratio	4.267
Methods used to compute CIs					Methods used to compute CIs
Relative Risk	Katz log				Relative Risk	Katz log
Attributable risk (P1 - P2)	Simple asymptotic				Attributable risk (P1 - P2)	Simple asymptotic
Odds ratio	Woolf logit				Odds ratio	Woolf logit
Sensitivity, specificity, etc.	Clopper-Pearson				Sensitivity, specificity, etc.	Clopper-Pearson
Data analyzed	No viremia	Viremia	Total		Data analyzed	Resolution	Persistence	Total
WT	5	11	16		WT	8	3	11
Gpr15gfp/gfp	1	15	16		Gpr15gfp/gfp	2	13	15
Total	6	26	32		Total	10	16	26
Percentage of row total	No viremia	Viremia			Percentage of row total	Resolution	Persistence
WT	31,25%	68,75%			WT	72,73%	27,27%
Gpr15gfp/gfp	6,25%	93,75%			Gpr15gfp/gfp	13,33%	86,67%
Percentage of column total	No viremia	Viremia			Percentage of column total	Resolution	Persistence
WT	83,33%	42,31%			WT	80,00%	18,75%
Gpr15gfp/gfp	16,67%	57,69%			Gpr15gfp/gfp	20,00%	81,25%
Percentage of grand total	No viremia	Viremia			Percentage of grand total	Resolution	Persistence
WT	15,63%	34,38%			WT	30,77%	11,54%
Gpr15gfp/gfp	3,13%	46,88%			Gpr15gfp/gfp	7,69%	50,00%

## Sheet: Fig. 1f
	WT sham											Gpr15gfp/gfp sham									WT CVB3											Gpr15gfp/gfp CVB3
0	100	100	100	100	100	100	100	100	100	100	100	100	100	100	100	100	100	100	100	100	100	100	100	100	100	100	100	100	100	100	100	100	100	100	100	100	100	100	100	100	100	100	100	100	100	100
1	100.775	99.2424	98.5559	99.2537	101.186	96.4143	104	106.773	99.5495	100	100.671	101.773	100	100.388	100.383	103.053	102.602	101.064	102.536	102.439	100.794	100.389	101.205	100	96.875	97.3585	101.887	104.724	99.6047	98.8848	100	100	100.386	101.786	101.66	100.826	100.803	102.857	100.467	95.671	98.8372	100.392	102.93	100	100.741	99.1803
2	101.55	100	101.083	100	101.581	101.992	106	107.968	98.6487	98.8506	98.6577	102.128	99.262	100	100.383	101.145	105.948	103.192	103.623	107.805	97.2222	100.778	98.7952	100.435	104.688	99.2453	103.019	103.543	98.419	98.513	98.1752	99.262	100	98.2143	99.1701	96.6942	99.5984	100.476	99.5327	96.5368	91.8605	94.902	103.297	95.4373	101.111	95.082
3	101.163	100	101.444	100.373	101.976	100.398	103.6	102.789	99.5495	99.6169	100.336	103.901	102.583	102.326	105.364	103.817	101.115	100	101.087	101.463	91.2698	93.3852	95.1807	100	99.2188	95.4717	100.377	99.6063	97.6285	96.2825	95.2555	98.524	100.772	96.875	97.0954	94.2149	97.5904	97.1429	96.2617	93.9394	89.5349	92.1569	100.733	91.635	98.5185	93.4426
4	102.326	100.379	101.444	98.8806	99.2095	102.39	104	106.374	101.351	100	99.6644	103.192	101.845	100.775	105.747	103.053	103.718	101.418	102.174	104.39	85.3175	86.7704	91.9679	99.1304	101.953	96.2264	101.132	96.4567	93.2806	91.0781	91.9708	93.7269	96.5251	92.8571	92.5311	90.4959	94.7791	90.4762	91.5888	89.1775	86.8217	88.2353	96.7033	89.3536	94.8148	88.9344
5	103.876	102.273	102.527	100	101.976	105.578	105.2	105.976	100	97.7011	98.9933	104.965	103.321	105.426	106.897	103.817	104.089	104.255	103.261	105.366	82.9365	85.214	91.9679	99.1304	100	93.5849	103.774	94.8819	90.1186	90.7063	89.781	94.0959	96.5251	91.0714	92.9461	88.0165	92.3695	88.5714	87.3832	87.4459	83.7209	87.0588	93.0403	87.8327	92.963	86.4754
6	103.876	101.515	101.444	101.493	102.767	104.382	103.6	107.171	104.054	100.766	102.685	105.319	101.107	106.202	107.663	110.687	106.32	103.546	103.986	106.341	82.5397	85.6031	91.5663	100.87	100.781	91.3208	97.7358	85.4331	91.6996	88.4758	85.4015	91.5129	97.2973	87.5	89.6266	85.124	90.7631	86.6667	88.3178	86.1472	82.9457	87.451	92.674	87.4525	92.2222	86.0656
7	103.876	102.651	105.054	101.493	102.371	107.968	107.2	110.359	100.451	98.8506	102.013	104.61	109.225	105.814	105.364	106.489	107.807	108.156	105.797	108.781	80.5556	85.6031	93.5743	100	101.562	96.2264	107.17	96.4567	90.9091	86.9888	85.0365	91.8819	94.9807	86.1607	88.3817	84.2975	90.3614	86.6667	86.4486	90.4762	85.2713	90.1961	94.1392	89.3536	96.2963	89.3443
8	104.264	101.136	106.137	102.612	103.557	108.765	106	108.765	102.703	100	108.054	105.674	107.749	105.039	107.28	104.962	107.435	106.028	103.623	107.317	80.9524	85.214	95.9839	102.609	100.781	91.3208	108.302	93.7008	92.0949	87.7323	85.7664	91.5129	94.5946	87.0536	88.7967	84.7108	88.755	86.1905	87.3832	87.8788	82.5581	84.7059	90.8425	84.7909	90.7407	85.6557
9	103.876	100.758	105.054	101.493	102.767	109.562	107.2	111.155	104.955	102.299	105.369	105.674	110.701	105.426	108.812	106.489	107.807	109.575	105.435	109.268	79.7619	84.4358	94.7791	104.783	101.953	95.4717	108.302	94.0945	97.6285	89.2193	86.8613	91.5129	94.9807	88.8393	87.9668	85.9504	88.755	84.2857	84.5794	87.8788	81.7829	83.1372	87.9121	83.27	90	86.0656
10	105.426	101.894	107.22	103.358	103.162	111.554	108.4	113.147	106.757	102.299	104.362	106.738	109.594	107.364	108.429	107.252	108.55	108.156	105.435	108.781	80.9524	84.4358	96.3855	107.391	104.688	96.6038	107.924	92.5197	98.419	84.7584	85.0365	89.6679	91.5058	86.1607	85.0622	85.124	86.3454	85.2381	84.5794	90.0433	80.6202	81.5686	85.348	82.8897	88.8889	84.8361
11	106.202	102.651	106.859	103.731	103.557	113.147	110	109.562	105.856	102.682	105.034	106.738	109.963	106.977	108.812	106.107	108.922	110.638	105.797	109.756	79.7619	82.4903	100.803	109.13	105.078	98.1132	109.434	94.4882	98.0237	84.3866	86.1314	88.9299	89.5753	84.8214	85.0622	85.5372	82.7309	80.4762	80.8411	93.0736	80.2326	79.2157	84.9817	82.1293	89.6296	81.5574
12	106.977	104.546	108.303	105.97	106.324	112.351	110	109.96	103.604	101.916	104.027	103.901	109.963	108.527	108.046	105.725	107.807	108.511	104.71	109.268	80.1587	81.323	99.1968	107.391	104.297	96.9811	109.434	92.5197	96.4427	86.6171	86.1314	85.9779	89.5753	82.1429	82.9875	84.7108	82.3293	80	78.972	93.0736	75.1938	76.4706	82.0513	79.8479	89.6296	77.459
13	105.814	101.136	105.776	104.105	105.534	115.538	110.8	113.944	107.658	102.682	105.369	104.255	107.38	104.651	107.663	106.107	111.896	113.475	106.522	114.146	75.3968	77.821	96.3855	105.652	107.422	99.2453	109.811	96.4567	95.6522	80.2974	83.5767	88.1919	84.556	79.4643	82.5726	81.8182	82.7309	80.4762	79.9065	99.1342	76.3566	79.6078	81.3187	81.749	94.0741	80.3279
14	105.039	103.03	107.22	105.224	105.929	115.139	110.8	113.944	107.207	103.831	105.705	105.674	109.963	105.814	107.28	105.725	110.409	113.121	105.073	113.171	75	78.9883	96.7871	106.522	106.641	97.3585	110.566	97.2441	97.6285	81.4126	86.4964	85.2399	86.4865	79.4643	83.8174	83.0579	80.3213	77.6191	75.7009	98.7013	73.2558	77.6471	80.5861	78.327	94.0741	77.459
15	105.039	103.409	106.859	105.97	105.138	114.741	110	113.147	108.108	102.299	108.054	106.028	108.118	106.977	106.513	106.489	110.781	112.766	106.159	119.024	73.4127	77.0428	96.7871	105.652	103.125	96.2264	110.189	96.063	97.6285	81.0409	85.4015	87.8229	86.4865	77.6786	82.1577	82.2314	80.3213	76.1905	75.7009	99.5671	72.4806	73.7255	79.8535	79.0875	95.1852	76.2295
16	106.202	102.273	105.415	105.97	104.348	117.53	112	113.147	109.46	101.533	107.047	103.901	107.749	104.651	106.13	106.489	113.383	113.83	104.71	112.683	71.8254	74.3191	99.1968	105.652	108.594	97.7358	111.698	98.0315	98.8142	83.2714	83.2117	87.0849	84.9421	77.2321	79.668	79.7521	77.51			99.5671	68.9922	79.6078	76.9231	79.4677	97.037	75
WT sham vs Gpr15gfp/gfp sham									WT sham vs WT CVB3									Gpr15gfp/gfp sham vs Gpr15gfp/gfp CVB3									WT CVB3 vs. Gpr15gfp/gfp CVB3
Significant?	P value	Mean1	Mean2	Difference	SE of difference	t ratio	df		Significant?	P value	Mean1	Mean2	Difference	SE of difference	t ratio	df		Significant?	P value	Mean1	Mean2	Difference	SE of difference	t ratio	df		Significant?	P value	Mean1	Mean2	Difference	SE of difference	t ratio	df
	1	100	100	0	1.30607	0	306																					1	100	100	0	2.62117	0	406
	0.445238	100.584	101.582	-0.998319	1.30607	0.764367	306			0.690319	100.584	100.157	0.4272	1.05677	0.404251	20			0.0953362	100.436	101.582	-1.14621	0.657694	1.74277	22			0.915192	100.157	100.436	-0.279309	2.62117	0.106559	406
	0.389794	101.485	102.609	-1.12481	1.30607	0.861215	306			0.308531	101.485	100.258	1.22717	1.17443	1.04491	20		*	0.00128543	98.0783	102.609	-4.53121	1.22848	3.68847	22			0.406238	100.258	98.0783	2.17923	2.62117	0.831397	406
	0.290178	101.022	102.406	-1.38387	1.30607	1.05956	306		*	0.000246811	101.022	96.6979	4.32446	0.97217	4.44826	20		*	1.76445e-05	95.8958	102.406	-6.51044	1.19352	5.45482	22			0.759753	96.6979	95.8958	0.802105	2.62117	0.306011	406
	0.262138	101.456	102.924	-1.46728	1.30607	1.12343	306		*	0.00051412	101.456	94.1167	7.33957	1.77537	4.13412	20		*	1.0791e-09	91.8014	102.924	-11.1222	1.10539	10.0618	22			0.377585	94.1167	91.8014	2.31533	2.62117	0.883323	406
	0.0661179	102.191	104.6	-2.40868	1.30607	1.84422	306		*	0.00022893	102.191	92.9177	9.2732	2.06967	4.48052	20		*	5.00167e-11	89.9677	104.6	-14.6319	1.23401	11.8572	22			0.261062	92.9177	89.9677	2.95	2.62117	1.12545	406
	0.0459728	103.068	105.686	-2.61711	1.30607	2.0038	306		*	7.25641e-06	103.068	91.0388	12.0297	2.00522	5.9992	20		*	3.44021e-11	88.7844	105.686	-16.9012	1.39787	12.0906	22			0.390265	91.0388	88.7844	2.25435	2.62117	0.860056	406
	0.0202059	103.844	106.894	-3.04928	1.30607	2.3347	306		*	0.000648703	103.844	93.0984	10.7458	2.66335	4.03469	20		*	3.81475e-12	89.6171	106.894	-17.2765	1.27649	13.5344	22			0.184868	93.0984	89.6171	3.48136	2.62117	1.32817	406
	0.285848	104.727	106.123	-1.39638	1.30607	1.06914	306		*	0.00030431	104.727	93.1325	11.5941	2.66011	4.3585	20		*	1.04305e-13	87.7447	106.123	-18.3783	1.13495	16.1931	22			0.0404686	93.1325	87.7447	5.38784	2.62117	2.05551	406
	0.0371457	104.953	107.687	-2.734	1.30607	2.0933	306		*	0.00117996	104.953	94.2991	10.6543	2.81964	3.77861	20		*	1.38791e-13	87.1278	107.687	-20.5596	1.2876	15.9673	22			0.00649372	94.2991	87.1278	7.17127	2.62117	2.73591	406
	0.20272	106.144	107.811	-1.6673	1.30607	1.27658	306		*	0.00135638	106.144	94.4649	11.6787	3.14042	3.71884	20		*	1.0006e-15	85.8586	107.811	-21.9524	1.08269	20.2758	22		*	0.00111441	94.4649	85.8586	8.60639	2.62117	3.28342	406
	0.148538	106.298	108.19	-1.89168	1.30607	1.44837	306		*	0.00384981	106.298	95.2583	11.0401	3.37836	3.26787	20		*	1.17818e-13	84.5863	108.19	-23.6037	1.46639	16.0965	22		*	5.61735e-05	95.2583	84.5863	10.672	2.62117	4.07147	406
	0.614213	106.725	107.384	-0.659027	1.30607	0.504586	306		*	0.00117548	106.725	94.5902	12.1349	3.21009	3.78024	20		*	3.31628e-12	82.6948	107.384	-24.6894	1.81132	13.6306	22		*	7.48291e-06	94.5902	82.6948	11.8955	2.62117	4.53824	406
	0.308675	107.123	108.455	-1.33181	1.30607	1.0197	306		*	0.0024186	107.123	93.4288	13.6944	3.9468	3.46976	20		*	1.56037e-10	83.4857	108.455	-24.9694	2.23584	11.1678	22		*	0.000171194	93.4288	83.4857	9.94316	2.62117	3.79341	406
	0.482621	107.552	108.47	-0.918106	1.30607	0.702951	306		*	0.00204468	107.552	94.0585	13.4932	3.80918	3.54228	20		*	3.21163e-10	82.1172	108.47	-26.3527	2.45242	10.7456	22		*	6.91387e-06	94.0585	82.1172	11.9414	2.62117	4.55574	406
	0.198742	107.524	109.206	-1.68214	1.30607	1.28793	306		*	0.00108121	107.524	92.9608	14.5633	3.8163	3.81607	20		*	1.87813e-09	81.6479	109.206	-27.5583	2.82388	9.759	22		*	1.99858e-05	92.9608	81.6479	11.3129	2.62117	4.31598	406
	0.731158	107.72	108.17	-0.449157	1.30607	0.343899	306		*	0.00468514	107.72	93.85	13.8704	4.35907	3.18196	20		*	3.85652e-08	81.7526	108.17	-26.4169	3.07731	8.58441	20		*	1.00703e-05	93.85	81.7526	12.0974	2.70513	4.47202	406

## Sheet: Fig. 1g
WT sham	Gpr15gfp/gfp sham	WT CVB3	Gpr15gfp/gfp CVB3
6.05541	7.40334	3.80294	4.68489
6.0962	6.47107	4.35397	4.65517
6.23583	5.78194	5.44835	3.74269
6.7129	6.2603	5.48499	4.4
5.19263	6.63294	7.06814	4.46328
7.29196	6.63077	6.46067	4.19902
7.37775	7.4631	6.66112	3.83693
7.88863	6.71064	4.87395	3.89769
4.96717	5.71429	5.74746	5.49547
5.82144		5.07205	4.23557
6.45338		4.728	4.5165
			4.7284
			4.70522
			5.32298
			4.33902
	unpaired TTEST	Bonferroni Correction	Significance
WT sham vs WT CVB3	0.0310526	0.0931579	ns
Gpr15gfp/gfp sham vs Gpr15gfp/gfp CVB3	5.62855e-09	1.68857e-08	****
WT CVB3 vs Gpr15gfp/gfp CVB3	0.00404782	0.0121435	*

## Sheet: Fig. 1j
WT sham	Gpr15gfp/gfp sham	WT CVB3	Gpr15gfp/gfp CVB3
2.11	2.01875	3.49902	2.76015
2.11	2.13083	3.53058	2.53636
2.01	2.04186	2.44959	2.99517
1.98	1.8278	1.79014	3.10828
1.79	1.97795	1.79947	2.98067
1.64595	1.97314	2.45504	3.29638
1.39346	1.47099	1.67934	3.7649
2.77721	1.70318	2.59728	2.92847
1.93664	1.62506	2.40438	2.23302
2.06944		2.4152	2.9177
1.38983		2.47782	3.07539
			2.83564
			3.28123
			2.65454
			3.07153
	unpaired TTEST	Bonferroni Correction	Significance
WT sham vs WT CVB3	0.0234935	0.0704805	ns
Gpr15gfp/gfp sham vs Gpr15gfp/gfp CVB3	3.09351e-08	9.28053e-08	****
WT CVB3 vs Gpr15gfp/gfp CVB3	0.0149158	0.0447473	*

## Sheet: Fig. 1k
Ccl2					Ifnγ					Cd8a					Foxp3
WT sham	Gpr15gfp/gfp sham	WT CVB3	Gpr15gfp/gfp CVB3		WT sham	Gpr15gfp/gfp sham	WT CVB3	Gpr15gfp/gfp CVB3		WT sham	Gpr15gfp/gfp sham	WT CVB3	Gpr15gfp/gfp CVB3		WT sham	Gpr15gfp/gfp sham	WT CVB3	Gpr15gfp/gfp CVB3
0.570876	1.54278	0.93263	1.38543		1.07723	9.54341	1.35513	1.78202		0.473923	3.50765	0.964651	0.668561		0.729524	3.65165	1.07942	0.405999
1.78179	1.3574	0.828078	0.985564		2.28422	8.16955	1.2623	13.8842		1.32271	3.95625	0.551117	0.596208		1.05234	5.2992	0.413616	0.432565
1.28716	1.12591	1.00297	0.895729		0.273262	3.86638	0.718086	0.716395		0.383172	1.27971	1.22577	8.22878		0.738875	2.28541	1.23045	4.86808
1.99019	0.754797	1.08508	0.643791		0.572555	1.13815	0.882212	2.54618		0.849953	2.13851	0.904569	1.08173		2.11949	3.79142	1.48237	0.641514
0.529505	1.23992	0.589931	1.01391		4.05584	0.856605	0.518758	3.41906		4.84252	0.934885	0.791181	1.39701		2.03527	1.11259	0.805751	1.44711
0.855393	1.15253	1.18484	0.726241		1.22057	1.05254	1.24586	5.99393		0.722719	0.866259	1.677	1.04654		0.720279	0.401836	1.89853	1.875
0.769732	1.07007	1.28925	0.962795		0.560848	0.887162	2.03596	6.6094		1.96778	0.867534	1.29779	1.37493		0.967911	1.04214	1.74153	1.57501
0.986521	1.34341	1.164	0.752077		1.07401	0.85497	0.7013	7.19169		1.44513	0.651134	0.974584	1.70238		1.70984	0.919448	0.837137	1.43323
0.828744	1.26806	1.13427	1.40257		0.551222	2.05026		3.85586		0.733932	1.50512	1.01089	2.60338		0.721854	3.54873	0.550612	1.60886
0.961822	1.01434		0.761352		1.5803	1.98541		2.97624		0.710371	1.65313		1.49928		0.761493	0.924715		4.58037
1.39983	0.608113		1.25616			1.49407		8.2339		0.944	0.927151		0.871753		0.623699	1.24071		2.63598
			1.13091					9.39129					2.61104					9.53001
			0.987193					4.41888					5.77967					4.70876
			0.956674					2.37694					2.33664					0.813275
			1.20006										1.98679					0.779121
TTEST was performed on logarithmic data (ΔΔCt)					TTEST was performed on logarithmic data (ΔΔCt)					TTEST was performed on logarithmic data (ΔΔCt)
	unpaired TTEST	Bonferroni Correction	Significance			unpaired TTEST	Bonferroni Correction	Significance			unpaired TTEST	Bonferroni Correction	Significance			unpaired TTEST	Bonferroni Correction	Significance
WT sham vs WT CVB3	0.539003	1.61701	ns		WT sham vs WT CVB3	0.0872763	0.261829	ns		WT sham vs WT CVB3	0.2417	0.7251	ns		WT sham vs WT CVB3	0.0790303	0.237091	ns
Gpr15gfp/gfp sham vs Gpr15gfp/gfp CVB3	0.830113	2.49034	ns		Gpr15gfp/gfp sham vs Gpr15gfp/gfp CVB3	0.000128666	0.000385997	***		Gpr15gfp/gfp sham vs Gpr15gfp/gfp CVB3	0.05135	0.15405	ns		Gpr15gfp/gfp sham vs Gpr15gfp/gfp CVB3	0.157066	0.471198	ns
WT CVB3 vs Gpr15gfp/gfp CVB3	0.251764	0.755292	ns		WT CVB3 vs Gpr15gfp/gfp CVB3	0.0318642	0.0955926	ns		WT CVB3 vs Gpr15gfp/gfp CVB3	0.47225	1.41675	ns		WT CVB3 vs Gpr15gfp/gfp CVB3	0.96752	2.90256	ns

## Sheet: Fig. 2b
Virus load in blood			Virus load in LV
WT CVB3	Gpr15gfp/gfp CVB3		WT CVB3 5d	Gpr15gfp/gfp CVB3 5d	WT CVB3 6d	Gpr15gfp/gfp CVB3 6d	WT CVB37d	Gpr15gfp/gfp CVB3 7d
0.0118371	0.008257		0.209287	0.299883	0.902603	0.27194	0.187629	1.70905
0.00976882	0.661866		0.771989	0.0942795	2.9939	0.0721254	0.0675126	0.808382
0.0082818	0.011206		0.0611881	0.168468	0.0512925	1.54508	0.00686389	0.177078
0.00792013	0.00357		0.174617	1.26093	0.0811959	6.66109	0.00095109	0.449236
0.00925847	0.013804		0.0625847	0.136089	0.233911	0.930345		0.106869
0.0168295	0.013498		0.267159	0.0885035	4.59384	0.944508		0.266979
0.00616835	0.009546		0.150556	0.0298685				0.650274
0.00864637	0.007732		0.12296	0.12795
0.00434867	0.014459		0.126153	0.0236212
0.209287	0.007718		0.103637	0.298229
0.771989	0.003973			0.173959
0.0611881	0.299883
0.174617	0.0942795
0.0625847	0.168468		TTEST was performed on logarithmic data (ΔCt)
0.267159	1.26093		5d	unpaired TTEST	Bonferroni Correction	Significance
0.150556	0.136089		WT CVB3 vs Gpr15gfp/gfp CVB3	0.832498	2.49749	ns
0.12296	0.0885035
0.126153	0.0298685		TTEST was performed on logarithmic data (ΔCt)
0.103637	0.12795		6d	unpaired TTEST	Bonferroni Correction	Significance
	0.0236212		WT CVB3 vs Gpr15gfp/gfp CVB3	0.660974	1.98292	ns
	0.298229
	0.173959		TTEST was performed on logarithmic data (ΔCt)
			7d	unpaired TTEST	Bonferroni Correction	Significance
p value	0.562826		WT CVB3 vs Gpr15gfp/gfp CVB3	0.0101412	0.0304235	*
	ns

## Sheet: Fig. 2c
days	WT sham															Gpr15gfp/gfp sham
0	100	100	100	100	100	100	100	100	100	100	100	100	100	100	100	100	100	100	100	100	100	100	100	100	100	100	100	100	100	100	100	100	100	100	100	100	100	100	100	100	100	100	100	100	100	100	100	100	100
1	100	100	96	96.9466	100.395	101.195	100	102.024	99.2188	100.417	101.509	99.2509	102.612	105.2	100	101.24	102.893	101.861	98.9324	101.587	100.709	100	99.6169	100	98.4375	101.587	101.613	102.353	103.906	103.347	102.449	100.374	98.2906	97.7444	96.9466	100	100.749	101.031	98.8281	101.748	99.2	101.186	103.571	100.763	101.163	100	103.817	101.923	103.084
2	101.418	100.385	99.2	98.855	100.79	107.171	102.281	103.239	101.562	100.417	100.755	100	99.2537	102	99.6139	100.413	101.24	103.256	97.5089	102.381	101.064	101.533	101.916	101.439	98.8281	101.587	100.403	101.961	103.516	103.347	104.082	98.1273	102.137	95.1128	100.382	100	89.5131	94.5017	94.1406	93.007	100.4	99.2095	100.446	101.527	101.163	97.8495	101.145	99.2308	99.1189
3	102.128	101.154	100	100	101.581	101.594	101.901	102.834	99.6094	100	101.509	101.498	100.373	98.8	100	102.066	102.893	106.046	96.0854	100	100.709	100.383	100.383	100.36	100.781	101.984	100.806	100.392	101.953	103.766	95.9184	89.8876	94.8718	88.3459	91.603	93.7759	85.0187	90.0344	91.4062	88.1119	98.8	92.0949	94.1964	95.0382	91.4729	93.5484	95.4198	92.3077	92.0705
4	101.064	101.923	99.2	100	101.581	103.586	103.042	101.619	100	102.083	102.264	102.247	101.866	102	100.772	101.24	101.653	105.581	96.0854	101.587	100.355	99.2337	101.149	100.36	101.953	102.381	101.21	102.353	103.516	106.695	89.7959	86.1423	90.1709	84.9624	87.7863	88.7967	83.5206	90.0344	91.7969	83.9161	97.6	91.3043	91.9643	93.8931	87.9845	92.4731	92.7481	92.3077	93.3921
5	102.128	103.077	101.2	102.672	102.371	102.39	102.281	102.429	99.6094	102.917	103.019	99.2509	100.373	100.8	102.703	102.893	104.959	106.977	97.5089	100.397	98.9362	97.318	103.065	99.6403	100.781	101.587	101.613	101.569	102.734	106.695	85.7143	87.6405	92.7351	85.3384	89.6947	92.1162	82.397	90.7216	92.5781	81.4685	100.4	91.3043	91.5179	95.0382	89.1473	92.1147	94.2748	91.9231	90.3084
6	101.064	102.308	100	103.053	101.186	103.586	102.662	101.619	99.6094							103.306	105.785	109.302	97.8648	102.778	97.1631	96.9349	100	100.719							87.7551	86.8914	91.0256	84.9624	89.6947	92.1162	79.0262	88.6598	88.6719	80.0699
7		102.692	100	101.527				102.024	99.6094									106.977	98.9324			95.7854	99.6169	98.2014											88.1679	87.9668			89.0625	77.972
WT sham vs WT CVB3										Gpr15gfp/gfp sham vs Gpr15gfp/gfp CVB3										WT CVB3 vs Gpr15gfp/gfp CVB3
Significant?	P value	Mean of WT sham	Mean of WT CVB3	Difference	SE of difference	t ratio	df	Adjusted P Value		Significant?	P value	Mean of GPR15 sham	Mean of 7d GPR15-KO CVB3	Difference	SE of difference	t ratio	df	Adjusted P Value		Significant?	P value	Mean of WT CVB3	Mean of 7d GPR15-KO CVB3	Difference	SE of difference	t ratio	df	Adjusted P Value
No	>0,999999	100	100	0	0.947989	0	222	>0,999999		No	>0,999999	100	100	0	1.10799	0	252	>0,999999		No	>0,999999	100	100	0	1.11192	0	282	>0,999999
No	0.436904	100.318	101.056	-0.738331	0.947989	0.778839	222	0.682923		No	0.646136	101.206	100.696	0.509331	1.10799	0.459689	252	0.87478		No	0.7463	101.056	100.696	0.360083	1.11192	0.323838	282	0.983671
Yes	0.013202	101.129	98.761	2.36841	0.947989	2.49835	222	0.039086		Yes	7e-06	101.359	96.2872	5.07226	1.10799	4.57788	252	2.2e-05		No	0.026885	98.761	96.2872	2.47382	1.11192	2.22482	282	0.195894
Yes	<0,000001	100.865	92.5126	8.35277	0.947989	8.81103	222	<0,000001		Yes	<0,000001	101.241	91.6924	9.54816	1.10799	8.61754	252	<0,000001		No	0.461326	92.5126	91.6924	0.820235	1.11192	0.737673	282	0.954645
Yes	<0,000001	101.55	90.3231	11.2268	0.947989	11.8427	222	<0,000001		Yes	<0,000001	101.69	89.5449	12.1452	1.10799	10.9615	252	<0,000001		No	0.484587	90.3231	89.5449	0.778198	1.11192	0.699867	282	0.954645
Yes	<0,000001	101.815	90.5923	11.2224	0.947989	11.8381	222	<0,000001		Yes	<0,000001	101.778	89.1022	12.676	1.10799	11.4405	252	<0,000001		No	0.181288	90.5923	89.1022	1.4901	1.11192	1.34011	282	0.753443
Yes	<0,000001	101.676	86.8873	14.789	1.27522	11.5972	222	<0,000001		Yes	<0,000001	101.539	85.2632	16.2761	1.45973	11.15	252	<0,000001		No	0.293983	86.8873	85.2632	1.62413	1.54476	1.05138	282	0.876151
Yes	<0,000001	101.171	85.7923	15.3782	1.86181	8.2598	222	<0,000001		Yes	<0,000001	99.9026	86.243	13.6596	1.97112	6.92988	252	<0,000001		No	0.844929	85.7923	86.243	-0.450648	2.3019	0.195773	282	0.983671
[truncated: 25 more columns]

## Sheet: Fig. 2d
WT sham	Gpr15gfp/gfp sham	WT CVB3 5d	Gpr15gfp/gfp CVB3 5d	WT CVB3 6d	Gpr15gfp/gfp CVB3 6d	WT CVB37d	Gpr15gfp/gfp CVB3 7d
6.22441	5.78465	6.616	6.467	4.92413	4.83732	5.46113	5.23272
5.58246	5.65291	5.802	6.567	5.5948	4.81996	5.27959	6.1017
5.6551	5.5636	5.538	5.334	4.67769	4.93477	5.16564	5.26758
6.27803	6.29214	6.22	5.925	4.5887	4.46506	5.26608	5.35765
5.12383	5.60286	5.917	5.079	4.72623	4.46454		4.82406
5.53516	4.97207	6.695	5.837	5.98267			4.13793
5.633	5.5618	6.857	5.418				4.90368
6.107	5.98007	6.194	5.495
6.768	5.721	5.367	6.087
6.678	6.635	6.01	6.191
7.059	5.988		6.64
6.392	5.834
6.455	6.602
	6.897
TTESTs were performed only with sham controls of same timepoint
5d	unpaired TTEST	Bonferroni Correction	Significance
WT sham vs WT CVB3	0.0665349	0.199605	ns
Gpr15gfp/gfp sham vs Gpr15gfp/gfp CVB3	0.204759	0.614276	ns
WT CVB3 vs Gpr15gfp/gfp CVB3	0.364148	1.09244	ns
6d	unpaired TTEST	Bonferroni Correction	Significance
WT sham vs WT CVB3	0.0388428	0.116528	ns
Gpr15gfp/gfp sham vs Gpr15gfp/gfp CVB3	0.000755036	0.00226511	**
WT CVB3 vs Gpr15gfp/gfp CVB3	0.199714	0.599143	ns
7d	unpaired TTEST	Bonferroni Correction	Significance
WT sham vs WT CVB3	0.0757659	0.227298	ns
Gpr15gfp/gfp sham vs Gpr15gfp/gfp CVB3	0.0805818	0.241745	ns
WT CVB3 vs Gpr15gfp/gfp CVB3	0.585537	1.75661	ns

[truncated: 30 more sheets: Fig. 2f, Fig. 2g, Fig. 3a, Fig. 3b, Fig. 3c, Fig. 3d, Fig. 4a, Fig. 4b, Fig. 4c, Fig. 5b, Fig. 5c, Fig. 5d+e, Fig. 5f, Fig. 6a, Fig. 6b, Fig. 6c, Fig. 6d, Fig. 6e, Fig. 7a, Fig. 7b …]
